# Supplementary material for: Isolation and identification of Enterococcus faecalis membrane proteins using membrane shaving, 1D SDS/PAGE, and mass spectrometry
Source: FEBS Open Bio. 2016 May 19;6(6):586–93. doi: 10.1002/2211-5463.12075 (PMC4887974; doi:10.1002/2211-5463.12075)
Supplement: Supplementary file 1 — Table S1. Membrane‐associated proteins. Protein in 1D gel bands common to membrane shaving protocol are highlighted in bold; (PI) proteins identified by (M) Maddalo et al. 10 and (B) Bøhle et al. 9; (Bio) Proteins reported to be involved in biofilm formation (Ballering et al. 17); (S) stress as reported by (P) Paulsen et al. 1; (V) virulence as reported by (P) Paulsen et al. 1 & (R) Reffuveille et al. 15). [file FEB4-6-586-s001.xlsx]

## Sheet:  1D 
	Gene Name	PROTEIN DESCRIPTION	PI	Bio	S	V	Locate P localization	emPAI	THMM	GRAVY
	BAND 1
	EF0022	PTS system mannose-specfic transporter subunit IID	M				multi trans	1.58	3	0.335
	EF2556	fumarate reductase flavoprotein subunit	MB				Lipid anchored Extracell	2.92	0	-0.396
	EF3257	pyridine nucleotide-disulfide oxidoreductase	MB		P		multi trans	1.04	2	0.02
	EF0265	cell division protein FtsH					multi trans	1.07	2	-0.489
	EF0177	hypothetical protein EF0177	MB				Lipid anchored Extracell	1.98	0	-0.373
	EF2221	ABC transporter substrate-binding protein	MB				Lipid anchored Extracell	0.51	0	-0.562
	EF0744	sodium/dicarboxylate symporter family protein					multi trans	0.58	9	0.911
	EF0077	hypothetical protein EF0077					multi trans	1.05	2	-0.008
	EF0761	amino acid ABC transporter amino acid-binding/permease	M				multi trans	0.56	5	-0.05
	EF0021	PTS system mannose-specfic transporter subunit IIC	M				Multi trans (lipid modified N-termini)		7	1.118
	EF1838	PTS system transporter subunit IIC					multi trans	0.37	9	0.8
	EF3198	YaeC family lipoprotein				P R	Lipid anchored Extracell	0.87	0	-0.353
	EF0907	peptide ABC transporter peptide-binding protein	MB			R	Lipid anchored Extracell	0.37	1	-0.534
	EF0910	peptide ABC transporter permease		X			multi trans	0.64	6	0.447
	EF1938	cation transporter E1-E2 family ATPase	M		P		multi trans	0.26	10	0.201
	EF0717	PTS system fructose-specific transporter subunit IIABC	M				multi trans	0.61	9	0.328
	EF1519	cation transporter E1-E2 family ATPase	M		P		multi trans	0.12	9	0.311
	EF2496	pheromone cOB1 /lipoprotein YaeC family				P R	Lipid anchored Extracell	0.37	0	-0.319
	EF2076	endocarditis specific antigen				P R	Lipid anchored Extracell	0.58	0	-0.53
	EF1345	sugar ABC transporter sugar-binding protein					Lipid anchored Extracell	0.42	0	-0.474
	EF3106	peptide ABC transporter peptide-binding protein	B			P R	Lipid anchored Extracell	0.41	1	-0.553
	EF0176	hypothetical protein EF0176	MB				Lipid anchored Extracell	0.4	0	-0.363
	EF3152	large conductance mechanosensitive channel protein	M				multi trans	0.47	2	0.436
	EF0097	regulatory protein pfoR	M				Multi trans (lipid modified N-termini)	0.18	9	0.93
	EF3069	formate/nitrite transporter family protein	M				multi trans	0.38	6	0.749
	EF2177	sugar transferase	M			P	multi trans	0.34	5	0.146
	EF1745	hypothetical protein EF1745	M				N-terminally anchored (noCS) Mem	1.25	1	0.336
	EF1494	V-type ATP synthase subunit K	M		P		multi trans	0.45	4	0.885
	EF0041	PilT domain-containing protein	M				multi trans	0.25	4	0.124
	EF2213	PTS system transporter subunit IIBC					multi trans	0.35	10	0.63
	EF3256	pheromone cAD1 lipoprotein	MB			P R	Lipid anchored Extracell	0.33	0	-0.746
	EF2439	UDP pyrophosphate phosphatase				P	multi trans	0.67	7	0.846
	EF2502	cell cycle protein FtsW					multi trans	0.07	10	0.699
	EF0227	preprotein translocase subunit SecY	M				multi trans	0.22	10	0.619
	EF2647	GntP family permease					multi trans	0.16	10	1.053
	EF1927	glycerol uptake facilitator protein					multi trans	0.29	6	0.855
	EF0940	hypothetical protein EF0940					multi trans	0.85	5	0.832
	EF0889	hypothetical protein EF0889					multi trans	0.21	3	0.231
	EF2602	hypothetical protein EF2602					multi trans	0.08	9	0.834
	EF1248	hypothetical protein EF1248					multi trans	1.65	3	0.997
	EF2380	membrane-associated zinc metalloprotease	M	X		P	multi trans	0.15	4	0.169
	EF2476	penicillin-binding protein	M			P	N-terminally anchored Mem	0.09	1	-0.438
	EF3170	HD/KH domain-containing protein					Secretory (released with CS) Extracell	0.18	1	-0.466
	EF2497	ABC transporter permease					multi trans	0.14	5	0.879
	EF1759	phosphate ABC transporter substrate-binding protein					Lipid anchored Extracell	0.22	0	-0.217
	EF2620	preprotein translocase subunit SecG					multi trans	0.42	2	0.919
	EF2623	cadmium-translocating P-type ATPase			P		multi trans	0.22	6	0.237
	EF0577	adhesion lipoprotein				P R	N terminally anchored (No CS) Mem	0.19	1	-0.534
	EF0247	amino acid ABC transporter amino acid-binding/permease	M				multi trans	0.18	4	0.065
	EF0958	PTS system transporter subunit IIABC					multi trans	0.13	9	0.412
	EF0179	ABC transporter permease	M				multi trans	0.17	8	0.842
	EF0370	septation ring formation regulator EzrA	M				N terminally anchored (No CS) Mem	0.21	1	-0.62
	EF1541	hypothetical protein EF1541					multi trans	0.33	6	0.886
	EF0568	potassium-transporting ATPase subunit B			P		multi trans	0.14	7	0.225
	EF0239	cobalt transport family protein	M				multi trans	0.23	4	0.617
	EF3148	CDP-diacylglycerol--glycerol-3-phosphate 3-phosphatidyltransferase					multi trans	0.34	5	0.906
	EF2903	ABC transporter substrate-binding protein	B				Lipid anchored Extracell	0.22	0	-0.5
	EF2488	lipoprotein				R	Lipid anchored Extracell	0.51	1	-0.312
	EF0180	ABC transporter permease					multi trans	0.1	9	0.841
	EF3041	pheromone binding protein	MB			R	Lipid anchored Extracell	0.17	0	-0.543
	EF3290	sensor histidine kinase		X			multi trans	0.15	2	-0.074
	EF0567	potassium-transporting ATPase subunit A					multi trans	0.11	10	0.762
	EF2920	ABC transporter ATP-binding protein/permease	M				multi trans	0.16	6	0.153
	EF1493	V-type ATP synthase subunit I	M		P		multi trans	0.09	7	0.16
	EF1796	lipoprotein					Lipid anchored Extracell	0.15	0	-0.318
	EF3295	hypothetical protein EF3295					multi trans	0.64	4	0.183
	EF0569	potassium-transporting ATPase subunit C					N terminally anchored (No CS) Mem	0.17	1	-0.111
	EF2793	hypothetical protein EF2793	M				multi trans	0.15	4	0.672
	EF1341	ABC transporter ATP-binding protein/permease					multi trans	0.16	4	-0.175
	EF1340	pheromone cAM373 lipoprotein				P R	Lipid anchored Extracell	0.19	1	-0.283
	EF3108	peptide ABC transporter permease					multi trans	0.09	6	0.662
	EF2743	hypothetical protein EF2743					multi trans	0.11	5	0.787
	EF2157	hypothetical protein EF2157					multi trans	0.33	3	0.181
	EF1019	PTS system transporter subunit IIC	M				multi trans	0.07	8	0.879
	EF0635	putative amino acid transporter	M				multi trans	0.07	11	0.9
	EF1000	hypothetical protein EF1000					N terminally anchored (No CS) Mem	0.46	1	1.094
	EF2906	ABC transporter permease	M				multi trans	0.21	8	0.655
	EF1720	uracil permease					multi trans	0.23	12	0.84
	EF0685	rotamase	MB			P	Lipid anchored Extracell	0.18	0	-0.752
	EF0807	pheromone binding protein				R	Lipid anchored Extracell	0.11	0	-0.479
	EF0694	PTS system fructose-specific transporter subunit IIBC					multi trans	0.14	8	0.553
	EF0295	V-type ATPase subunit J			P		multi trans	0.06	9	0.739
	EF0025	hypothetical protein EF0025					multi trans	0.17	6	1.266
	EF3062	rod shape-determining protein MreC					Secretory (released with CS) Extracell	0.11	1	-0.16
	EF2209	hypothetical protein EF2209					Secretory (released with CS) Extracell	0.63	1	-0.2
	EF3139	PTS system transporter subunit IIC					multi trans	0.24	7	0.949
	EF1148	penicillin-binding protein 1A				P	N terminally anchored (No CS) Mem	0.08	1	-0.571
	EF1789	hypothetical protein EF1789					multi trans	0.1	2	0.23
	EF0570	sensor histidine kinase KdpD					multi trans	0.03	3	-0.191
	EF0396	hypothetical protein EF0396					multi trans	0.07	8	0.697
	EF3255	thiamin biosynthesis lipoprotein ApbE	M				Lipid anchored Extracell	0.08	0	-0.367
	EF3331	pheromone cCF10 percursor/lipoprotein, 60 kDa				P R	multi trans lipid mod N-terminini Mem	0.22	5	0.082
	EF0862	glycine betaine/carnitine/choline ABC transporter permease					multi trans	0.14	4	0.86
	EF0669	polysaccharide biosynthesis family protein	M				multi trans	0.05	14	0.596
	EF1704	sensory box histidine kinase					multi trans	0.05	2	-0.162
	EF0875	copper-translocating P-type ATPase			P		multi trans	0.04	8	0.089
	EF0897	preprotein translocase subunit YajC	M				N terminally anchored (No CS) Mem	0.25	1	-0.166
	EF3107	peptide ABC transporter permease	M				multi trans	0.1	6	0.69
	EF0108	putative membrane arginine transporter	M				multi trans	0.06	13	0.812
	EF2457	cell cycle protein FtsW					multi trans	0.07	10	0.679
	EF0516	hypothetical protein EF0516					multi trans	0.19	9	1.218
	EF1760	cell division ABC transporter permease FtsX	M				multi trans	0.1	4	0.214
	EF3016	hypothetical protein EF3016					multi trans	0.24	2	0.241
	EF3245	cell-envelope associated acid phosphatase				P	multi trans	0.11	6	-0.078
	EF2480	hypothetical protein EF2480					N terminally anchored (No CS) Mem	0.12	1	-0.669
	EF2697	hypothetical protein EF2697					multi trans	0.12	2	-0.431
	EF2169	hypothetical protein EF2169					multi trans	0.12	11	0.604
	EF0986	cation transporter					multi trans	0.09	2	0.069
	EF2614	F0F1 ATP synthase subunit A			P		multi trans	0.12	5	0.89
	EF2179	hypothetical protein EF2179					multi trans	0.04	13	0.367
	EF2210	hypothetical protein EF2210					multi trans	0.12	4	0.446
	EFB0003	pheromone shutdown protein TraB					multi trans	0.08	4	0.029
	EF1952	PTS system transporter subunit IID					multi trans	0.11	5	0.452
	EF0860	hypothetical protein EF0860					multi trans	0.05	11	0.531
	EF0523	hypothetical protein EF0523					N-terminally anchored Mem	0.21	1	-0.096
	EF0420	drug resistance transporter EmrB/QacA family protein					multi trans	0.06	13	0.773
	EF0631	cardiolipin synthetase					multi trans	0.06	2	-0.075
	BAND 2
	EF2156	hypothetical protein EF2156	M				secretory(released) with CS Extracell	0.26	1	-0.438
	EF2857	penicillin-binding protein 2B	MB			P	N-terminally anchored (with CS)	0.09	1	-0.401
	EFA0003	traC protein	B			R	lipid anchored Extracell	0.17	0	-0.545
	EF2144	lipoprotein	B				lipid anchored Extracell	0.11	0	-0.672
	EFC0001D	spermidine/putrescine ABC transporter ATP-binding protein					N-Terminally anchored No CS	0.08	0	-0.276
	EF0637	hypothetical protein EF0637					lipid anchored Extracell	0.1	0	-0.47
	BAND 3
	EF1250	hypothetical protein EF1250	M				N-Terminally anchored No CS M	0.13	1	-0.361
	BAND 4
	EF1234	ABC transporter substrate-binding protein					Lipid anchore Extracell	0.11	0	-0.663
	EF3027	serine protease DO					N-terminally anchored (NoCS)	0.07	1	-0.301
	EF2860	ErfK/YbiS/YcfS/YnhG family protein	B				secretory released with CS Extracell	0.06	1	-0.56
	EF0700	hemolysin				P	multi trans M	0.06	3	-0.019
	EF0737	amidase	MB				N-terminally anchored (NoCS)	0.06	1	-0.329
	EF1195	hypothetical protein EF1195					N-terminally anchored (NoCS)	0.07	1	-0.439
	BAND 5
	EF1546	LysM domain-containing protein					N-terminally anchored (NoCS)	0.31	1	-1.104
	BAND 6
	EF1641	iron ABC transporter iron compound-binding protein				P R	Lipid anchored extracell	0.2	0	-0.247
	EF0095	lipoprotein					Lipid anchored extracell	0.41	0	-0.38
	EF3082	iron ABC transporter substrate-binding protein				P R	Lipid anchored extracell	0.58	0	-0.337
	EF2649	spermidine/putrescine ABC transporter spermidine/putrescine-binding protein [Enterococcus faecalis V583]					N-terminally anchored Mem	0.08	1	-0.4
	EF2450	PDZ domain-containing protein					N-terminally anchored Mem	0.18	1	-0.304
	EF3183	cell wall surface anchor family protein	M			P	LPxTG cell-wall anchored Cell Wall	0.08	2	-0.411
	EF2899	pyridine nucleotide-disulfide family oxidoreductase					N-terminally anchored Mem	0.09	1	-0.205
	EF0797	hypothetical protein EF0797					Secretory Extracell	0.09	1	-0.459
	BAND 7
	EF0863	glycine betaine/carnitine/choline ABC transporter glycine betaine/carnitine/choline -binding protein [Enterococcus faecalis V583]				R	Lipid anchored Extracell	3.03	0	-0.263
	EF0577	adhesion lipoprotein				P R	N-terminally anchored Mem	0.86	1	-0.534
	EF1212	transcriptional regulator	M				N-Terminally anchored Mem	0.6	1	-0.42
	EF3054	lipoprotein					Lipid anchored Extracell	0.31	0	-0.579
	EF1534	cyclophilin type peptidyl-prolyl cis-trans isomerase				R	Lipid anchored Extracell	0.59	0	-0.528
	EF1536	hypothetical protein EF1536					N-Terminally anchored Mem	0.31	1	-0.308
	EF3056	sortase		X			N-terminally anchored Mem	0.12	1	-0.097
	BAND 8
	EF2479	hypothetical protein EF2479					Multi-transmembrane Mem	0.24	2	-0.219
	EF1682	hypothetical protein EF1682					N-terminally anchored Mem	0.46	1	-0.278
	EF1319	hypothetical protein EF1319	B				N-terminally anchored Mem	0.48	1	-0.45
	EF1677	lipoprotein					Lipid anchored mem	0.47	0	-0.626
	EF0261	hypothetical protein EF0261					N-terminally anchored Mem	0.19	1	-0.775
	BAND 9
	EF0468	LemA family protein				P	N-Terminally anchored Mem	1.78	1	-0.41
	EF1689	hypothetical protein EF1689	M				Multi trans Mem	0.43	2	-0.052
	EF0304	lipoprotein	B				lipid anchored Extracell	1.23	0	-0.606
	EF2367	N-acetylmuramoyl-L-alanine amidase					N-Term anchored Mem	0.14	1	-0.504
	EF1678	signal peptidase I					N-Term anchored Mem	0.16	1	-0.227
	BAND 10
	EF2612	ATP synthase F0 subunit B	M		P		N-Terminally anchored Mem	2.59	1	-0.324
	EF1111	signal peptidase I					N-Terminally anchored Mem	1.47	1	-0.227
	EF1089	hypothetical protein EF1089	M				Multi trans mem Mem	0.48	3	0.213
	EF0638	hypothetical protein EF0638					Lipid anchored extracell	0.2	0	-0.528
	EF3073	signal peptidase I					Secretory Extracell	0.17	1	-0.207
	EF1105	hypothetical protein EF1105					N-Terminally anchored Mem	1.81	1	-0.728
	EF2373	hypothetical protein EF2373					N-Terminally anchored Mem	0.38	1	-0.176
	EF0774	hypothetical protein EF0774					Multi trans mem Mem	0.22	2	0.279
	EF1752	hypothetical protein EF1752					Multi trans mem Mem	0.66	1	-0.322
	EF2211	hypothetical protein EF2211					N-Terminally anchored Mem	0.57	1	-0.691
	EF1980	hypothetical protein EF1980					multi-trans mem	0.27	3	0.949
	EF1723	lipoprotein signal peptidase					Multi trans mem Mem	0.19	4	0.76
	EF1322	hypothetical protein EF1322					Multi trans mem Mem	0.18	3	0.79
	EF2189	hypothetical protein EF2189					Multi trans mem Mem	0.24	3	0.826
	BAND 11
	EF1022	hypothetical protein EF1022					N-terminally anchored Mem	9.8	1	-0.697
	EF0164	lipoprotein	B				N-terminally anchored Mem	1.88	1	-0.511
	EF0686	hypothetical protein EF0686					N-terminally anchored Mem	1.57	0	-0.611
	EF2512	lipoprotein					lipid anchored Extracell	1.43	0	-0.525
	EF1734	hypothetical protein EF1734					N-terminally anchored Mem	1.04	1	-0.139
	EF2634	chaperonin, 10 kDa					Secreted Extracell	0.34	0	0.023
	EF2787	rhodanese family protein					N-terminally anchored Mem	1.24	1	-0.144
	EF1744	general stress protein					Secretory released Extracell	0.16	1	-0.67
	EF2613	ATP synthase F0 subunit C			P		Multi-trans Mem	0.46	2	1.007
	EF2750	hypothetical protein EF2750					N-terminally anchored Mem	0.61	1	0.253
	MEMBRANE PROTEINS
	GENE	Gene Product					LocateP Subcelllular localisation Prediction
	EF0744	Sodium/dicarboxylate symporter family protein					multi-transmembrane		9	0.911
	EF1757	Phosphate ABC transporter, permease PstA					multi-transmembrane		4	0.721
	EF0022	PTS system mannose-specific IID component	M				multi-transmembrane		3	0.335
	EF0717	PTS system fructose-specific family, IIABC component (PTS system, fructose-specific family, IIABC components)	M				multi-transmembrane		9	0.328
	EF0108	putative membrane arginine transporter	M				multi-transmembrane		13	0.812
	EF0227	Preprotein translocase subunit SecY	M				multi-transmembrane		10	0.619
	EF1838	PTS system IIC component					multi-transmembrane		9	0.8
	EF2213	PTS system, IIBC components					multi-transmembrane		10	0.63
	EF3257	Oxidoreductase, pyridine nucleotide-disulfide family (Pyridine nucleotide-disulfide family oxidoreductase)	MB		P		multi-transmembrane		2	0.006
	EF2377	Amino acid permease	M				multi-transmembrane		11	0.654
	EF0872	Probable potassium transport system protein kup					multi-transmembrane		11	0.453
	EF3331	pheromone cCF10 percursor/lipoprotein, 60 kDa				P R	multi-transmembrane		5	0.075
	EF0694	PTS system fructose-specific family, IIBC component (PTS system, fructose-specific family, IIBC components)					multi-transmembrane		8	0.553
	EF0265	ATP-dependent zinc metalloprotease FtsH					multi-transmembrane		2	-0.489
	EF0910	Peptide ABC transporter permease		X			multi-transmembrane		6	0.447
	EF1938	Cation-transporting ATPase, E1-E2 family	M		P		multi-transmembrane		10	0.201
	EF1705	Phosphate-binding protein					lipid anchored		0	-0.362
	EF0097	Regulatory protein PfoR	M				multi-transmembrane (Lipid modified N-termini)		9	0.93
	EF0940	Uncharacterized protein					multi-transmembrane		5	0.832
	EF0440	Di-/tripeptide transporter					multi-transmembrane		14	0.701
	EF0516	Membrane protein, putative					multi-transmembrane		9	1.218
	EF0180	ABC transporter permease					multi-transmembrane		9	0.841
	EF0909	Peptide ABC transporter permease					multi-transmembrane		6	0.703
	EF1774	Uncharacterized protein					multi-transmembrane		5	0.832
	EF0929	Amino acid permease					multi-transmembrane		12	0.938
	EF2906	ABC transporter permease	M				multi-transmembrane		8	0.655
	EF1376	Uncharacterized protein					multi-transmembrane		9	0.596
	EF0958	PTS system, IIABC components					multi-transmembrane		9	0.412
	EF2169	hypothetical protein EF2169					multi-transmembrane		11	0.604
	EF2380	RIP metalloprotease RseP	M	X		P	multi-transmembrane		4	0.169
	EF2154	UPF0397 protein I574_02514/OO5_01355					multi-transmembrane		5	0.673
	EF2623	Cadmium-translocating P-type ATPase			P		multi-transmembrane		6	0.237
	EF1494	V-type ATPase, subunit K	M		P		multi-transmembrane		4	0.885
	EF3069	Formate/nitrite transporter	M				multi-transmembrane		6	0.749
	EF0635	Amino acid permease	M				multi-transmembrane		12	0.859
	EF1057	Mn2+/Fe2+ transporter	M				multi-transmembrane		12	0.601
	EF1720	Uracil permease					multi-transmembrane		12	0.84
	EF0077	Uncharacterized protein					multi-transmembrane		2	-0.008
	EF0567	Potassium-transporting ATPase A chain					multi-transmembrane		10	0.762
	EF1759	Phosphate ABC transporter phosphate-binding protein (Phosphate ABC transporter, phosphate-binding protein)					lipid anchored		0	-0.217
	EF3152	Large-conductance mechanosensitive channel	M				multi-transmembrane		2	0.436
	EF0213	50S ribosomal protein L16					intracellular		0	-0.639
	EF0928	Glucose uptake protein					multi-transmembrane		10	0.837
	EF1952	PTS system, IID component					multi-transmembrane		5	0.452
	EF2602	hypothetical protein EF2602					multi-transmembrane		9	0.834
	EF2178	Membrane protein, putative		X			multi-transmembrane		12	0.46
	EF3295	Uncharacterized protein					multi-transmembrane		4	0.183
	EF1519	Cation-transporting ATPase, E1-E2 family	M		P		multi-transmembrane		9	0.311
	EF0669	Polysaccharide biosynthesis family protein	M				multi-transmembrane		14	0.596
	EF1135	Small conductance mechanosensitive channel	M				multi-transmembrane		3	0.349
	EF2743	hypothetical protein EF2743					multi-transmembrane		5	0.787
	EF0941	ABC transporter ATP-binding/permease				P	multi-transmembrane		5	0.081
	EF3327	Citrate transporter	M				multi-transmembrane		12	0.863
	EF0716	Uncharacterized protein					multi-transmembrane		6	0.573
	EF0907	Peptide ABC transporter peptide-binding protein (Peptide ABC transporter, peptide-binding protein)	MB			R	lipid anchored		1	-0.534
	EF0243	Branched-chain amino acid transport system II carrier protein					multi-transmembrane		12	0.945
	EF2905	ABC transporter permease	M				multi-transmembrane		6	0.718
	EF1546	LysM domain protein					N-terminally anchored (NoCS)		1	-1.104
	EF2748	Basic membrane protein DtlB					multi-transmembrane		9	0.431
	EF3108	Peptide ABC transporter permease					multi-transmembrane		6	0.662
	EF1089	Uncharacterized protein	M				multi-transmembrane		3	0.213
	EF3056	Sortase		X			N-terminally anchored (No CS)		1	-0.097
	EF0863	Glycine betaine/carnitine/choline ABC transporter glycine betaine/carnitine/choline-binding protein				R	lipid anchored		0	-0.263
	EFA0032	Lipoprotein, putative					N-terminally anchored (No CS)		0	-0.502
	EF2144	Lipoprotein	B				lipid anchored		0	-0.672
	EF1093	Cell wall surface anchor family protein		X		P	LPxTG Cell-wall anchored		2	-0.399
	EF1340	Pheromone cAM373 lipoprotein				P R	Lipid anchored		1	-0.283
	EF1493	V-type ATP synthase subunit I	M		P		multi-transmembrane		7	0.16
	EF1089	Uncharacterized protein	M				multi-transmembrane		3	0.213
	EF2226	ABC transporter ATP-binding/permease					multi-transmembrane		6	0.377

## Sheet: Membrane shaving
	MEMBRANE
Accession	Description	_Coverage	_# Proteins	_# Unique Peptides	_# Peptides	_# PSMs	Score A2	Coverage A2	# Peptides A2	# PSM A2	Score A7	Coverage A7	# Peptides A7	# PSM A7	# AAs	MW [kDa]	calc. pI
227554859	DAACS family dicarboxylate/amino acid:sodium (Na+) symporter [Enterococcus faecalis HH22]	26.78	22	7	15	124					893.92	26.78	15	124	463	49	9.28
29376306	phosphate ABC transporter permease [Enterococcus faecalis V583]	26.53	10	2	12	88					82	26.53	12	88	294	31.6	9.52
256964002	PTS system mannose/fructose/sorbose family IID component [Enterococcus faecalis HIP11704]	29.7	168	1	11	105					129.32	29.7	11	105	303	33.3	9.45
257089144	PTS system fructose-specific IIABC component [Enterococcus faecalis CH188]	12.72	25	5	11	63					686.81	12.72	11	63	613	64.4	5.3
14349120	putative membrane arginine transporter [Enterococcus faecalis ATCC 29212]	17.18	7	7	10	65					216.06	17.18	10	65	483	51.8	8.7
401674295	Preprotein translocase secY subunit [Enterococcus faecalis ATCC 29212]	21.16	11	6	9	36					203.58	21.16	9	36	397	43.1	9.48
29376379	PTS system transporter subunit IIC [Enterococcus faecalis V583]	17.99	7	3	9	36					211.86	17.99	9	36	467	50.9	8.34
227555298	PTS family trehalose porter component IIABC [Enterococcus faecalis HH22]	16.39	118	3	9	47					173.92	16.39	9	47	488	52.6	6.8
300861609	pyridine nucleotide-disulfide oxidoreductase [Enterococcus faecalis TUSoD Ef11]	9.36	6	1	9	58					57.97	9.36	9	58	641	71.1	7.27
329569949	amino acid permease [Enterococcus faecalis TX1467]	15.17	166	3	8	30					107.15	15.17	8	30	468	51.4	9.41
Q837G9;29375458	Probable potassium transport system protein kup OS=Enterococcus faecalis (strain ATCC 700802 / V583)	11.23	28	1	7	24	129.34	11.23	7	14	88.26	4.34	3	10	668	74.7	8.76
Q82YV1;29377772	Membrane protein insertase YidC OS=Enterococcus faecalis (strain ATCC 700802 / V583)	24	6	1	7	106	125.71	24	7	57	72.32	24	7	49	275	31.2	9.89
229546523	PTS family fructose porter component IIBC [Enterococcus faecalis TX1322]	14.83	17	2	7	24					77.38	14.83	7	24	472	49.2	6.64
256762060	peptidase M41 [Enterococcus faecalis T3]	7.05	16	1	7	21					38.6	7.05	7	21	709	78.6	5.22
257081153	oligopeptide ABC transporter, permease [Enterococcus faecalis E1Sol]	14	4	1	6	45					459.94	14	6	45	350	38.7	9.36
227517949	Lysyl-tRNA synthetase (class II) [Enterococcus faecalis TX0104]	4.98	10	1	6	15					51.19	4.98	6	15	843	97	7.24
255972417	cation-transporting ATPase [Enterococcus faecalis T1]	7.28	16	1	6	25					41.29	7.28	6	25	893	96.1	5.06
257422478	phosphate-binding protein [Enterococcus faecalis X98]	10.41	18	3	5	24					227.26	10.41	5	24	269	28.8	5.54
329577582	perfringolysin O regulator protein [Enterococcus faecalis TX1467]	13.52	20	1	5	25					0	13.52	5	25	281	28.8	8.57
256761694	conserved hypothetical protein [Enterococcus faecalis T3]	18.44	4	2	5	57					125.43	18.44	5	57	179	20.2	9.88
257088688	ABC amino acid transporter [Enterococcus faecalis CH188]	9.66	31	3	5	33					40.66	9.66	5	33	507	55.3	5.73
227519103	POT family proton (H+)-dependent oligopeptide transporter [Enterococcus faecalis TX0104]	10.34	6	2	5	9					51.63	10.34	5	9	493	53.8	9.36
307288011	hypothetical protein HMPREF9505_01441 [Enterococcus faecalis TX0109]	12.54	25	2	4	42					297.74	12.54	4	42	303	30.8	9.22
227519971	ABC superfamily, ATP binding cassette transporter, membrane protein [Enterococcus faecalis TX0104]	10.09	149	2	4	22					86	10.09	4	22	317	33.5	9.61
255971359	peptide ABC transporter, permease [Enterococcus faecalis T1]	14.05	38	3	4	18					55.76	14.05	4	18	299	32.7	9.63
329570024	conserved domain protein [Enterococcus faecalis TX1467]	24.65	68	1	4	14					93.11	24.65	4	14	142	15.1	8.12
257422361	conserved hypothetical protein [Enterococcus faecalis X98]	20.81	20	2	4	13					68.4	20.81	4	13	173	19.1	9.45
312904489	amino acid permease [Enterococcus faecalis TX0635]	9.82	14	3	4	27					91.35	9.82	4	27	438	47.4	8.19
229547579	ABC superfamily ATP binding cassette transporter, permease protein [Enterococcus faecalis TX1322]	13.4	14	2	4	14					98.97	13.4	4	14	291	33	9.74
255972910	predicted protein [Enterococcus faecalis T1]	10.94	24	1	4	32					62.8	10.94	4	32	393	45.7	9.47
227517878	PTS system, IIBC component [Enterococcus faecalis TX0104]	6.51	20	2	4	12					119.72	6.51	4	12	722	77.6	6.3
29376677	hypothetical protein [Enterococcus faecalis V583]	7.49	12	1	4	15					54.7	7.49	4	15	467	53.5	9.39
Q9RPP2;29376877	Probable protease eep OS=Enterococcus faecalis (strain ATCC 700802	6.87	14	1	3	11	32.09	6.87	3	7	32.09	4.74	2	4	422	46.5	6.73
Q832R4;29376663	UPF0397 protein EF_2154 OS=Enterococcus faecalis (strain ATCC 700802	9.84	5	1	3	31	187.01	9.84	3	18	91.13	9.84	2	13	183	19.6	9.45
364094282	ABC transporter, permease protein [Enterococcus faecium E4453]	6.02	12	1	3	20					43.63	6.02	3	20	349	36.8	7.97
257081856	LOW QUALITY PROTEIN: cadmium-/zinc-/cobalt-transporting ATPase [Enterococcus faecalis E1Sol]	4.85	33	1	3	4					0	4.85	3	4	577	61.8	5.31
227553296	proton (H+) or sodium (Na+) translocating V family ATPase (V-ATPase), subunit K [Enterococcus faecalis HH22]	25.93	6	1	3	30					79.38	25.93	3	30	135	13.9	7.24
255970732	conserved hypothetical protein [Enterococcus faecalis T1]	11.11	33	1	3	5					53.77	11.11	3	5	261	28.8	8.66
315173857	amino acid permease [Enterococcus faecalis TX1346]	7.05	9	1	3	9					50.68	7.05	3	9	454	49.6	9.35
255973268	Mn2+/Fe2+ transporter [Enterococcus faecalis T1]	7.92	52	2	3	6					54.81	7.92	3	6	518	56.5	6.96
256762649	uracil permease [Enterococcus faecalis T3]	8.67	12	2	3	11					47.46	8.67	3	11	392	41.8	9.03
255971615	predicted protein [Enterococcus faecalis T1]	15.48	6	2	3	32					82.9	15.48	3	32	168	19.5	9.79
227554664	potassium-transporting ATPase subunit A [Enterococcus faecalis HH22]	4.48	5	2	3	6					54.29	4.48	3	6	558	60.1	9.31
257087044	phosphate ABC transporter [Enterococcus faecalis D6]	10.92	3	2	3	5					72.66	10.92	3	5	284	31.2	5.3
Q82ZB4;29377604	Large-conductance mechanosensitive channel OS=Enterococcus faecalis	15.44	5	1	2	13	141.56	15.44	2	7	121.56	15.44	2	6	149	16.1	5.01
Q839F7;29374858	50S ribosomal protein L16 OS=Enterococcus faecalis	15.97	8	2	2	16	139.76	15.97	2	8	108.24	15.97	2	8	144	16.2	10.54
Q837B5;29375512	Putative sugar uptake protein EF_0928 OS=Enterococcus faecalis (strain ATCC 700802 / V583)	6.97	11	1	2	12	114.17	6.97	2	6	85.74	6.97	2	6	287	31.1	9.45
227554815	hemolysin [Enterococcus faecalis HH22]	3.69	6	1	2	30					146.8	3.69	2	30	406	44.7	4.36
329572673	fructose permease IID component [Enterococcus faecalis TX1467]	8.03	17	1	2	12					36.18	8.03	2	12	249	27.2	8.29
256853913	conserved hypothetical protein [Enterococcus faecalis T8]	5.14	11	2	2	6					54.27	5.14	2	6	389	43.2	9.13
329569836	hypothetical protein HMPREF9520_03224 [Enterococcus faecalis TX1467]	10.51	20	1	2	4					38.46	10.51	2	4	257	28.9	9.14
255971512	conserved hypothetical protein [Enterococcus faecalis T1]	9.55	6	1	2	7					0	9.55	2	7	220	24.5	9.7
329571352	e1-E2 ATPase [Enterococcus faecalis TX1467]	3.35	16	2	2	13					56.14	3.35	2	13	656	72.4	5.2
402387413	hypothetical protein HMPREF1337_00789 [Enterococcus faecalis ERV65]	10.4	10	1	2	11					0	10.4	2	11	202	22.4	9.17
255973142	predicted protein [Enterococcus faecalis T1]	6.23	8	1	2	6					0	6.23	2	6	305	33.8	5.99
229549140	conserved hypothetical protein [Enterococcus faecalis ATCC 29200]	8.75	13	2	2	6					75.38	8.75	2	6	263	30	9.09
227517861	sugar ABC superfamily ATP binding cassette transporter, ATPase [Enterococcus faecalis TX0104]	4.59	21	2	2	5					61.73	4.59	2	5	588	65.4	6.76
394768445	citrate:Mg(2+)(H+) symporter [Enterococcus sp. C1]	3.13	11	2	2	13					150.8	3.13	2	13	448	48.7	8.69
256761486	conserved hypothetical protein [Enterococcus faecalis T3]	6.6	11	1	2	4					50.34	6.6	2	4	212	24.3	8.85
329577900	ABC transporter, substrate-binding protein, family 5 [Enterococcus faecalis TX1467]	6.49	18	1	2	15					38.96	6.49	2	15	339	37.2	5
227520029	branched-chain amino acid transport system II carrier protein [Enterococcus faecalis TX0104]	5.99	11	1	2	4					30.58	5.99	2	4	451	48.9	9.32
227554351	sugar ABC superfamily ATP binding cassette transporter, membrane protein [Enterococcus faecalis HH22]	14.05	4	1	2	12					53.41	14.05	2	12	121	13.5	9.57
229545838	LysM domain protein [Enterococcus faecalis TX1322]	8.25	13	1	2	5					36.37	8.25	2	5	206	22.9	8.28
Q837Y9;29375282	Foldase protein prsA OS=Enterococcus faecalis GN=prsA PE=3 SV=1 - [PRSA_ENTFA]	3.8	16	1	1	18	225.76	3.8	1	9	154.81	3.8	1	9	342	37.4	8.22
29377564	peptide ABC transporter permease [Enterococcus faecalis V583]	2.81	3	1	1	3					37.6	2.81	1	3	320	35.8	9.54
354581683	Spore germination protein [Paenibacillus lactis 154]	2.43	1	1	1	6					69.36	2.43	1	6	370	42.6	9.76
256958583	integral membrane protein [Enterococcus faecalis DS5]	7.69	1	1	1	3					53.84	7.69	1	3	117	13.8	9.52
229547514	sortase [Enterococcus faecalis TX1322]	3.69	4	1	1	3					59.78	3.69	1	3	244	27.1	8.78
328885464	putative two-component system sensor kinase [Streptomyces venezuelae ATCC 10712]	2.88	1	1	1	25					78.14	2.88	1	25	416	43.2	8.34
255971318	glycine betaine/carnitine/choline ABC transporter [Enterococcus faecalis T1]	3.59	5	1	1	7					31.87	3.59	1	7	306	33.9	5.26
315578057	lipofamily protein [Enterococcus faecalis TX0630]	12.79	9	1	1	3					47.71	12.79	1	3	86	9.8	5.25
29376653	lipoprotein [Enterococcus faecalis V583]	4.2	3	1	1	8					40.02	4.2	1	8	286	31.4	5.59
29375669	cell wall surface anchor family protein [Enterococcus faecalis V583]	1.92	22	1	1	1					62.84	1.92	1	1	625	67.9	5.12
392987899	cell wall surface anchor family protein [Enterococcus hirae ATCC 9790]	1.92	1	1	1	1					62.5	1.92	1	1	625	68.7	5.16
257078468	sex pheromone cAM373 [Enterococcus faecalis JH1]	10.08	13	1	1	2					71.72	10.08	1	2	129	14.2	4.7
229545895	V family ATP synthase subunit I [Enterococcus faecalis TX1322]	1.97	21	1	1	1					27.56	1.97	1	1	659	74.7	6.29
315035255	hypothetical protein HMPREF9501_02009 [Enterococcus faecalis TX0027]	25	18	1	1	4					71.71	25	1	4	56	6.4	8.19
29375665	hypothetical protein [Enterococcus faecalis V583]	11.45	2	1	1	1					55.82	11.45	1	1	131	15.6	9.41
329569999	ABC transporter, ATP-binding protein [Enterococcus faecalis TX1467]	3.48	30	1	1	3					74.49	3.48	1	3	402	44.2	6.43
